# Supplementary material for: Evaluating Neural Networks Architectures for Competency Prediction from Process Data Using PISA Computer-Based Mathematics Assessment
Source: J Intell. 2026 Apr 20;14(4):70. doi: 10.3390/jintelligence14040070 (PMC13118180; doi:10.3390/jintelligence14040070)
Supplement: Supplementary file 1 [file jintelligence-14-00070-s001.zip]

Archive with 1 entries (1 files):
- jintelligence-4136128-supplementary.pdf
